# Supplementary material for: Synthesis of ZnO/Au Nanocomposite for Antibacterial Applications
Source: Nanomaterials (Basel). 2022 Oct 30;12(21):3832. doi: 10.3390/nano12213832 (PMC9655429; doi:10.3390/nano12213832)
Supplement: Supplementary file 1 [file nanomaterials-12-03832-s001.zip]

Archive with 1 entries (1 files):
- nanomaterials-1982231-supplementary.pdf
